# Supplementary material for: Novel Visible Light-Driven Ho2InSbO7/Ag3PO4 Photocatalyst for Efficient Oxytetracycline Contaminant Degradation
Source: Molecules. 2025 Aug 6;30(15):3289. doi: 10.3390/molecules30153289 (PMC12348672; doi:10.3390/molecules30153289)
Supplement: Supplementary file 1 [file molecules-30-03289-s001.zip]

Archive with 1 entries (1 files):
- molecules-3784322-supplementary.pdf
